# Supplementary material for: Machine Learning-Based Early Prediction of Sepsis Using Electronic Health Records: A Systematic Review
Source: J Clin Med. 2023 Aug 30;12(17):5658. doi: 10.3390/jcm12175658 (PMC10488449; doi:10.3390/jcm12175658)
Supplement: Supplementary file 1 [file jcm-12-05658-s001.zip]

Archive with 1 entries (1 files):
- jcm-2530824-supplementary.pdf
